# Supplementary material for: Development of a PET Probe Targeting Bromodomain and Extra-Terminal Proteins for In Vitro and In Vivo Visualization
Source: Pharmaceuticals (Basel). 2024 Dec 11;17(12):1670. doi: 10.3390/ph17121670 (PMC11677465; doi:10.3390/ph17121670)
Supplement: Supplementary file 1 [file pharmaceuticals-17-01670-s001.zip]

Archive with 1 entries (1 files):
- pharmaceuticals-3355312-supplementary.pdf
